# Supplementary material for: The Kelch13 compartment contains highly divergent vesicle trafficking proteins in malaria parasites
Source: PLoS Pathog. 2023 Dec 1;19(12):e1011814. doi: 10.1371/journal.ppat.1011814 (PMC10718435; doi:10.1371/journal.ppat.1011814)
Supplement: S1 Data — (XLSX) [file ppat.1011814.s013.xlsx]

## Sheet: Figure_1_D
	MyoF foci position relative to K13
	[%]
overlap	8
partial overlap	12
close foci	36
no overlap	44
	image	# of MyoF foci	# of Kelch foci	overlap	# partial overlap	# close foci	no overlap
	1	2	1	0	2	0	0
	2	2	1	0	0	0	2
	3	1	2	0	0	0	1
	4	2	1	0	0	0	2
	5	3	1	0	0	2	1
	6	1	2	0	0	1	0
	7	1	1	0	0	1	0
	8	1	1	1	0	0	0
	9	1	1	0	0	0	1
	10	2	1	0	0	2	0
	11	4	2	0	1	1	2
	12	1	1	0	0	0	1
	13	2	3	0	0	2	0
	14	2	1	1	0	0	1
total	14	25	19	2	3	9	11

## Sheet: Figure_1_E
	parasitemia [%] at day 4	relative parasitemia [%] at day 4
3d7 1	13.95
MCA2Y1344 1	13.36	95.7706
myoF 1	6.16	46.1078
3d7 2	11.53
MCA2Y1344 2	12.06	104.597
myoF 2	4.11	34.0796
		0
3d7 3	15.24
MCA2Y1344 3	13.76	90.2887
myoF 3	4.97	36.1192
3d7 4	12.87
MCA2Y1344 4	12.04	93.5509
myoF 4	3.66	30.3987
data shown in Figure 4E

## Sheet: Figure_1_G
parasitemia [%] at day 4
3D7 control	3D7 rapalog	MyoF control	MyoF rapalog
12.32	11.44	3.34	2.55
18.81	18.43	9.07	6.79
14.5	15.1	11.9	8.75
		6.99	2.88
		3.01	2.06
		11.85	5.66
		4.71	2.66
		10.69	4.04

## Sheet: Figure_1_H
number of vesicles per cell
MyoF control	MyoF rapalog	3D7 control	3D7 rapalog		MyoF control	MyoF rapalog	3D7 control	3D7 rapalog		MyoF control	MyoF rapalog	3D7 control	3D7 rapalog		MyoF control	MyoF rapalog		MyoF control	MyoF rapalog		MyoF control	MyoF rapalog
8	10	4	2		7	4	2	1							10	12		6	13		15	5
5	8	1	1		9	3	1	2		10	5	3	0		11	16		6	11		4	19
10	9	1	0		7	11	0	0		5	4	0	0		6	13		5	14		5	7
7	2	1	1		6	5	1	5		3	6	2	3		6	14		7	14		14	12
6	6	4	1		3	13	4	4		3	1	0	0		1	16		12	6		9	14
8	4	4	0		4	5	1	2		3	10	1	1		8	6		13	9		4	6
8	11	7	1		1	5	2	3		4	8	3	4		1	7		2	11		8	24
11	13	3	0		5	6	5	0		7	2	3	0		12	9		4	12		2	10
11	4	2	2		5	6	0	0		1	11	2	1		3	9		4	8		9	13
4	21	9	1		2	9	0	1		10	5	0	3		0	4		5	12		1	13
4	8	0	4		3	10	6	0		2	5	0	0		11	12		3	13		0	12
0	8	0	2		2	6	0	0		9	7	0	1		8	3		3	5		1	10
4	8	0	0		5	0	1	0		7	2	0	0		5	2		6	12		1	15
3	11	1	1		2	8	0	1		5	9	0	1		7	7		1	9		3	5
11	16	0	1		3	6	0	4		2	11	1	2		12	12		13	10		11	17
7	8	0	7		1	6	0	2		8	11	1	3		4	13		7	16		7	7
4	16	1	2		11	8	0	1		0	11	0	0		13	6		6	22		8	1
0	12	2	4		3	8	2	0		18	2	1	4		8	17		10	11			9
3	9	0	0		0	6	1	0		2	1	1	1			12		1	17
6	5	0	0		8	15	0	3		4	6	1	0			8		14	13
		2	0					0		3	9	0	3			3		1	10
		0	1					5				1	0			15		8	19
		0	4					1				2	0			13		5
		1	0					2					1			12		8
			1										2			4
																21
																19
																11

## Sheet: Figure_1_I
cells with bloated food vacuole [%]
MyoF control	MyoF rapalog
85	32
91	48
82	70
95	59.4595

## Sheet: Figure_1_J-K
area FV/area parasite			area parasite			area FV
MyoF control	MyoF rapalog		MyoF control	MyoF rapalog		MyoF control	MyoF rapalog
0.703947	0.454545		34.2	24.75		24.075	11.25
0.393574	0.441379		56.025	32.625		22.05	14.4
0.422535	0.446429		47.925	25.2		20.25	11.25
0.464481	0.358209		41.175	30.15		19.125	10.8
0.368421	0.303483		47.025	45.225		17.325	13.725
0.558659	0.186529		40.275	43.425		22.5	8.1
0.515152	0.402878		29.7	31.275		15.3	12.6
0.505495	0.344371		40.95	33.975		20.7	11.7
0.506757	0.396825		33.3	28.35		16.875	11.25
0.475248	0.309783		22.725	41.4		10.8	12.825
0.468085	0.350515		31.725	43.65		14.85	15.3
0.528926	0.406593		27.225	40.95		14.4	16.65
0.490196	0.404908		34.425	36.675		16.875	14.85
0.43	0.251968		45	57.15		19.35	14.4
0.442857	0.372973		31.5	41.625		13.95	15.525
0.434555	0.430108		42.975	41.85		18.675	18
0.443515	0.303371		53.775	40.05		23.85	12.15
0.468421	0.466667		42.75	30.375		20.025	14.175
0.396226	0.25098		23.85	57.375		9.45	14.4
0.537736	0.396552		47.7	39.15		25.65	15.525
0.431734	0.386076		60.975	35.55		26.325	13.725
0.466387	0.421769		53.55	33.075		24.975	13.95
0.408163	0.406699		55.125	47.025		22.5	19.125
0.392713	0.422535		35.0123	20.1285		13.7498	8.505
0.370044	0.396226		32.1773	15.0255		11.907	5.9535
0.522613	0.330317		28.2082	31.3268		14.742	10.3477
0.517986	0.43771		19.7033	42.0998		10.206	18.4275
0.611842	0.417266		21.546	19.7033		13.1828	8.2215
0.372	0.390805		35.4375	36.9967		13.1828	14.4585
0.343434	0.434524		42.0998	23.814		14.4585	10.3477
0.420588	0.581395		48.195	24.381		20.2703	14.175
0.568182	0.394366		43.659	30.1928		24.8062	11.907
0.528455	0.269231		17.4352	29.484		9.21375	7.938
0.29927	0.429319		38.8395	27.0742		11.6235	11.6235
0.469136	0.373737		34.4453	28.0665		16.1595	10.4895
0.586498	0.541935		33.5947	21.9713		19.7033	11.907
0.376518	0.343284		35.0123	18.9945		13.1828	6.5205
0.356354	0.228464		51.3135	37.8473		18.2858	8.64675
0.432773	0.22093		33.7365	36.5715		14.6003	8.07975
0.560606	0.302222		28.0665	31.8938		15.7342	9.639
0.510373	0.34375		34.1617	22.68		17.4352	7.79625
0.415929	0.275132		32.0355	26.7907		13.3245	7.371
0.453271	0.221477		30.3345	42.2415		13.7498	9.3555
0.42126	0.348624		36.0045	30.9015		15.1672	10.773
0.316667	0.396396		34.02	31.4685		10.773	12.474
0.408451	0.45098		20.1285	28.917		8.2215	13.041
0.653226	0.359375		17.577	36.288		11.4817	13.041
0.492147	0.372222		27.0742	25.515		13.3245	9.49725
0.402844	0.379487		29.9093	27.6412		12.0488	10.4895
0.410811	0.425781		26.2237	36.288		10.773	15.4507
0.552083	0.254417		40.824	40.1153		22.5383	10.206
0.587678	0.247664		29.9093	30.3345		17.577	7.51275
0.46383	0.280702		33.3113	48.4785		15.4507	13.608
0.486486	0.219331		31.4685	38.1307		15.309	8.36325
0.329114	0.402985		33.5947	28.4917		11.0565	11.4817
0.4	0.318182		20.5538	18.711		8.2215	5.9535
0.421569	0.350394		28.917	36.0045		12.1905	12.6158
0.513158	0.434555		32.319	27.0742		16.5847	11.7652
0.515337	0.374359		23.1053	27.6412		11.907	10.3477
0.466667	0.448598		27.6412	30.3345		12.8993	13.608
0.411348	0.351351		19.9868	31.4685		8.2215	11.0565
0.541353	0.352941		18.8528	26.5072		10.206	9.3555
	0.309735			16.0177			4.96125
	0.295455			31.185			9.21375
0.611872	0.191011		49.275	20.025		30.15	3.825
0.443396	0.245614		47.7	38.475		21.15	9.45
0.408922	0.322581		60.525	20.925		24.75	6.75
0.582011	0.27		42.525	22.5		24.75	6.075
0.4	0.257426		49.5	22.725		19.8	5.85
0.52459	0.237762		41.175	32.175		21.6	7.65
0.41844	0.5625		31.725	32.4		13.275	18.225
0.598485	0.233533		29.7	37.575		17.775	8.775
0.530435	0.267857		25.875	25.2		13.725	6.75
0.535714	0.285714		31.5	23.625		16.875	6.75
0.519084	0.405594		29.475	32.175		15.3	13.05
0.581081	0.282759		33.3	32.625		19.35	9.225
0.40708	0.227273		25.425	34.65		10.35	7.875
0.581818	0.390625		24.75	28.8		14.4	11.25
0.481928	0.408333		37.35	27		18	11.025
0.512397	0.393519		27.225	48.6		13.95	19.125
0.322222	0.324841		40.5	35.325		13.05	11.475
0.58642	0.309524		36.45	37.8		21.375	11.7
0.377049	0.333333		27.45	36.45		10.35	12.15
0.53125	0.34965		28.8	32.175		15.3	11.25
0.428571	0.36413		36.225	41.4		15.525	15.075
0.52027	0.243697		33.3	26.775		17.325	6.525
0.40107	0.320261		42.075	34.425		16.875	11.025

## Sheet: Figure_1_L
	growth	bloated FV				number of vesicles
WT	100	100	96.4286			1.79167	1.3	1	1.37	1.52	1.38
MyoF-3xHA	103.85					2.5	2.31	2.5
MyoF-2x-GFP-2x	36.6775	85	91	82	95	6	4.35	5.3	7	6.25	6
KS	21.842	32	48	70	59.4595	9.45	7	6.3	10.5714	12.1364	11.0556

## Sheet: Figure_1_M
RSA parasite survival [%]
MyoF ctrl	MyoF 12h rapalog	MyoF ctrl	MyoF 24h rapalog	3D7	3D7 cytD	C580Y	C580Y cytD
0.09	0.27	0.03	0.14	0.66	0.51	25.73	13.75
0.172	0.56	0.519	0.371	0.11	0.06	22.82	16.7
0.193	0.256	0.419	0.466	0.07	0.03	36.48	20.15
						16.55	37.83
						15.32	20.54

## Sheet: Figure_S2_C
MyoF-foci position relative to K13
	[%]
overlap	16
partial overlap	19
close foci	63
no overlap	2
	image	# of MyoF foci	# of Kelch foci	overlap	# partial overlap	# close foci	no overlap
	1	2	5	1	0	1	0
	2	1	1	0	0	1	0
	3	1	2	0	0	1	0
	4	2	2	1	0	1	0
	5	3	1	0	1	2	0
	6	2	3	0	1	1	0
	7	1	3	0	0	1	0
	8	1	2	0	0	1	0
	9	1	2	0	0	1	0
	10	2	3	1	0	1	0
	11	3	2	1	0	2	0
	12	1	1	0	0	1	0
	13	1	3	0	0	1	0
	14	2	1	0	0	2	0
	15	1	2	0	1	0	0
	16	2	1	0	0	2	0
	17	1	1	0	1	0	0
	18	5	4	3	1	1	0
	19	1	2	0	1	0	0
	20	2	1	0	0	2	0
	21	3	1	0	0	3	0
	22	3	2	0	0	2	1
	23	2	2	0	0	2	0
	24	2	3	0	1	1	0
	25	1	1	0	0	1	0
	26	3	1	0	1	2	0
	27	1	2	1	0	0	0
	28	2	3	0	2	0	0
	29	2	3	0	1	1	0
	30	1	1	0	0	1	0
	31	2	2	1	0	1	0
total	31	57	63	9	11	36	1

## Sheet: Figure_S2_E
MyoF KS growth curves parasitemia [%]
	replicate 1		replicate 2		replicate 3		replicate 4		replicate 5		replicate 6		replicate 7		replicate 8
day	control	+ rapalog	control	+ rapalog	control	+ rapalog	control	+ rapalog	control	+ rapalog	control	+ rapalog	control	+ rapalog	control	+ rapalog
1	0.1	0.1	0.1	0.1	0.1	0.1	0.12	0.12	0.11	0.11	0.12	0.12	0.12	0.12	0.12	0.12
2	0.23	0.26	0.47	0.51	0.39	0.39	0.32	0.28	0.24	0.24	0.5	0.48	0.27	0.24	0.31	0.28
3	0.39	0.38	0.91	0.79	1.01	0.94	0.91	0.52	0.45	0.4	1.47	1	0.94	0.63	1.4	1.02
4	1.79	1.35	2.71	2.15	4.06	3.11	2.27	1.18	1.21	0.85	3.91	1.98	1.7	1.21	2.75	1.38
5	3.34	2.55	9.07	6.79	11.9	8.75	6.99	2.88	3.01	2.06	11.85	5.66	4.71	2.66	10.69	4.04
3D7 KS growth curves parasitemia [%]	replicate 1		replicate 2		replicate 3
	control	+ rapalog	control	+ rapalog	control	+ rapalog
1	0.1	0.1	0.1	0.1	0.1	0.1
2	0.36	0.39	0.24	0.33	0.55	0.56
3	1.02	0.87	1.32	1.35	1.86	1.49
4	4.92	4.66	2.3	2.22	6.2	6.14
5	12.32	11.44	18.81	18.43	14.5	15.1

[truncated: 32 more sheets: Figure_S2_F, Figure_S2_G, Figure S2I, Figure_2C, Figure_2E, Figure_2F, Figure_2I, Figure_2J, Figure_2H, Figure_2K, Figure_S3B, Figure_S3D, Figure_S3F, Figure_S3G, Figure_3D, Figure_3F, Figure_3G-J, Figure_3K, Figure_3L, Figure_S4A …]
